# Supplementary material for: A New Player in Jasmonate-Mediated Stomatal Closure: The Arabidopsis thaliana Copper Amine Oxidase β
Source: Cells. 2021 Dec 2;10(12):3399. doi: 10.3390/cells10123399 (PMC8699484; doi:10.3390/cells10123399)
Supplement: Supplementary file 1 [file cells-10-03399-s001.zip]

Archive with 1 entries (1 files):
- cells-1426579-SI.pdf
